# Supplementary material for: Synthesis and Evaluation of Trypanocidal Activity of Chromane-Type Compounds and Acetophenones
Source: Molecules. 2021 Nov 23;26(23):7067. doi: 10.3390/molecules26237067 (PMC8658963; doi:10.3390/molecules26237067)
Supplement: Supplementary file 1 [file molecules-26-07067-s001.zip]

Archive with 1 entries (1 files):
- molecules-1344261-supplementary.pdf
